# Supplementary material for: Nipah virus W protein harnesses nuclear 14-3-3 to inhibit NF-κB-induced proinflammatory response
Source: Commun Biol. 2021 Nov 16;4:1292. doi: 10.1038/s42003-021-02797-5 (PMC8595879; doi:10.1038/s42003-021-02797-5)
Supplement: Supplementary file 4 — Supplementary Data 1 [file 42003_2021_2797_MOESM4_ESM.xlsx]

## Sheet: Content
	CONTENT:
	List items in the supplementary data set
	Figure 1. W-CTD is necessary for the inhibition of the canonical NF-κB pathway following NiV infection: Source data for Fig 1b, 1c and 1f and full blot for 1d.
	Figure 2. W inhibits the canonical NF-κB pathway downstream of IKKβ by a mechanism depending on its nuclear import and inhibits nuclear accumulation of p65. Source data for Fig 2a, 2c, 2d and 2e.
	Figure 3. W protein requires CTD-S499 to interact with 14-3-3 in transfected and infected cells. Ful blots for Fig 3a, 3b and 3c.
	Figure 4. W-S449 is required for the inhibition of the canonical NF-κB pathway, the phosphorylation and nuclear accumulation of NF-κB p65. Source data for Fig 4a, 4b and 4d.
	Figure 5. Expression of the 14-3-3 inhibitory peptide R18 disables W protein induced inhibition of NF-κB p65 nuclear localization. Source data for 5b.
	Figure 6. W protein induces 14-3-3 nuclear accumulation in transfectd and in NiV-infected cells and suppresses the production of proinflammatory cytokines in vitro. Source data for Fig 6b, 6d, 6e and 6f.
	Supplementary Figure 1 b, Relative expression level of viral proteins. Source data for S.Fig 1B
	Supplementary Figure 2. a, Cell viability (left panel) and transfection efficiency (right panel) in the ImageStreamX analysis presented in Figure 2b and c. Source data for S.Fig2a and full blots for S.Fig b and c.
	Supplementary Figure 3. W-CTD-S449 is required for the inhibition of NF-κB activation but dispensable for the nuclear accumulation of W.Source data for S.Fig 3b.
	Supplementary Figure 4. Phosphorylation of S449 is required for W protein interaction with 14-3-3. Full blot
	Supplementary Figure 5. W-CTD S449 is required for the inhibition of the phosphorylation of NF-kB p65. Full blot.
	Supplementary Figure 6. W protein induces 14-3-3 nuclear accumulation in non-stimulated cells. Source data for S.Fig 6b.
	Supplementary Figure 7. W-CTD protein induces 14-3-3 nuclear accumulation. Source data for S.Fig 7b.
	Mass spectrometry data with the list of proteins coimmunoprecipitated with NiV W in HeLa cells.

## Sheet: Fig1.b)
IL-1β													IL-6													TNF-α
Time point	Animal ID	Dose	IL-1b titer										Time point	Animal ID	Dose	IL-6 titer										Time point	Animal ID	Dose	TNFa titer
0	O6232	2 log10	0.981			Groupe 1							0	O6232	2 log10	0.801			Groupe 1							0	O6232	2 log10	8.9665			Groupe 1
0	O2291	2 log10	0.9405			O6232	O6232	O2291	O2291	O2797	O2797		0	O2291	2 log10	4.424			O6232	O6232	O2291	O2291	O2797	O2797		0	O2291	2 log10	16.138			O6232	O6232	O2291	O2291	O2797	O2797
0	O2797	2 log10	0.6985		T0	0.941	1.021	0.86	1.021	0.779	0.618		0	O2797	2 log10	2.027		T0	0.658	0.944	4.057	4.791	2.29	1.764		0	O2797	2 log10	8.9665		T0	7.928	10.005	14.109	18.167	10.005	7.928
2	O6232	2 log10	0.6585		T2	0.618	0.699	0.699	0.779				2	O6232	2 log10	0.359		T2	0.359	0.359	0.658	0.944				2	O6232	2 log10	5.83		T2	5.83	5.83	7.928	12.064
2	O2291	2 log10	0.739		T4			0.941	1.021	1.102	1.021		2	O2291	2 log10	0.801		T4			1.36	1.764	2.028	2.159		2	O2291	2 log10	9.996		T4			14.109	16.143	15.127	18.167
2	O2797	2 log10			T6	1.423	1.343	0.941	0.86	0.86	0.699		2	O2797	2 log10			T6	2.29	2.29	2.028	2.29	7.055	8.564		2	O2797	2 log10			T6	24.188	21.186	7.928	12.064	16.143	7.928
4	O6232	2 log10			T8	1.182	0.86	0.779	0.82	1.503	1.584		4	O6232	2 log10			T8	1.764	1.496	4.791	4.791	296.008	312.09		4	O6232	2 log10			T8	12.064	13.088	13.088	10.005	67.092	65.173
4	O2291	2 log10	0.981										4	O2291	2 log10	1.562										4	O2291	2 log10	15.126
4	O2797	2 log10	1.0615										4	O2797	2 log10	2.0935										4	O2797	2 log10	16.647
6	O6232	2 log10	1.383										6	O6232	2 log10	2.29										6	O6232	2 log10	22.687
6	O2291	2 log10	0.9005										6	O2291	2 log10	2.159										6	O2291	2 log10	9.996
6	O2797	2 log10	0.7795										6	O2797	2 log10	7.8095										6	O2797	2 log10	12.0355
8	O6232	2 log10	1.021										8	O6232	2 log10	1.63										8	O6232	2 log10	12.576
8	O2291	2 log10	0.7995										8	O2291	2 log10	4.791										8	O2291	2 log10	11.5465
8	O2797	2 log10	1.5435				Linear regression curve :		y = 0.038 x + 0.80				8	O2797	2 log10	304.049				Linear regression curve :		y = 0.24 x + 1.64				8	O2797	2 log10	66.1325				Linear regression curve :		y = 2.15 x + 7.72
Timepoint	0	2	4	6	8			Timepoint	0	8			Timepoint	0	2	4	6	8			Timepoint	0	8			Timepoint	0	2	4	6	8			Timepoint	0	8
IL-1β titer	0.981	0.6585		1.383	1.021				0.803359	1.10667			IL-6 titer	0.801	0.359		2.29	1.63				1.63931	3.56562			TNFα titer	8.9665	5.83		22.687	12.576				7.71803	24.9494
	0.9405	0.739	0.981	0.9005	0.7995									4.424	0.801	1.562	2.159	4.791									16.138	9.996	15.126	9.996	11.5465
	0.6985		1.0615	0.7795	1.5435									2.027		2.0935	7.8095										8.9665		16.647	12.0355	66.1325
Mean	0.873333	0.69875	1.02125	1.021	1.12133								Mean	2.41733	0.58	1.82775	4.08617	3.2105								Mean	11.357	7.913	15.8865	14.9062	30.085
Sd	0.152758	0.0569221	0.0569221	0.319286	0.382013								Sd	1.84277	0.312541	0.375827	3.22517	2.23516								Sd	4.14047	2.94581	1.07551	6.81512	31.2223
MIP-1α													MIP-1β													IL-12/23
Time point	Animal ID	Dose	Mip-1a titer										Time point	Animal ID	Dose	Mip-1b titer										Time point	Animal ID	Dose	IL-12/23 titer
0	O6232	2 log10	9.005			Groupe 1							0	O6232	2 log10	1.9805			Groupe 1							0	O6232	2 log10	11.1335			Groupe 1
0	O2291	2 log10	10.249			O6232	O6232	O2291	O2291	O2797	O2797		0	O2291	2 log10	3.12			O6232	O6232	O2291	O2291	O2797	O2797		0	O2291	2 log10	12.618			O6232	O6232	O2291	O2291	O2797	O2797
0	O2797	2 log10	7.774		T0	9.005	9.005	9.662	10.836	9.005	6.543		0	O2797	2 log10	1.703		T0	1.703	2.258	2.725	3.515	1.703			0	O2797	2 log10	8.639		T0	9.643	12.624	10.641	14.595	9.643	7.635
2	O6232	2 log10	7.475		T2	7.475	7.475	8.283	8.283				2	O6232	2 log10	0.95		T2	0.95	0.95	3.139	2.725				2	O6232	2 log10	9.893		T2	9.643	10.143	9.643	9.643
2	O2291	2 log10	8.283		T4			9.662	9.662	9.005	9.005		2	O2291	2 log10	2.932		T4			3.139	3.515	1.367	2.258		2	O2291	2 log10	9.643		T4			11.634	11.634	10.641	10.641
2	O2797	2 log10			T6	11.874	11.369	7.475	9.005	7.475	5.408		2	O2797	2 log10			T6	3.692	3.515	3.139	3.139	1.703	2.258		2	O2797	2 log10			T6	18.504	15.576	13.611	14.595	15.576	13.118
4	O6232	2 log10			T8	9.005	7.475	7.475	7.475	10.27	10.836		4	O6232	2 log10			T8	3.139	2.258	3.515	3.139	4.499	5.074		4	O6232	2 log10			T8	12.624	11.634	10.641	9.643	17.53	17.53
4	O2291	2 log10	9.662										4	O2291	2 log10	3.327										4	O2291	2 log10	11.634
4	O2797	2 log10	9.005										4	O2797	2 log10	1.8125										4	O2797	2 log10	10.641
6	O6232	2 log10	11.6215										6	O6232	2 log10	3.6035										6	O6232	2 log10	17.04
6	O2291	2 log10	8.24										6	O2291	2 log10	3.139										6	O2291	2 log10	14.103
6	O2797	2 log10	6.4415										6	O2797	2 log10	1.9805										6	O2797	2 log10	14.347
8	O6232	2 log10	8.24										8	O6232	2 log10	2.6985										8	O6232	2 log10	12.129
8	O2291	2 log10	7.475										8	O2291	2 log10	3.327										8	O2291	2 log10	10.142
8	O2797	2 log10	10.553				Linear regression curve :		y = 0.0044 x + 8.75				8	O2797	2 log10	4.7865				Linear regression curve :		y = 0.175 x + 1.99				8	O2797	2 log10	17.53				Linear regression curve :		y = 0.49 x + 10.2
Timepoint	0	2	4	6	8			Timepoint	0	8			Timepoint	0	2	4	6	8			Timepoint	0	8			Timepoint	0	2	4	6	8			Timepoint	0	8
MIP-1α	9.005	7.475		11.6215	8.24				8.75285	8.78809			MIP-1β	1.9805	0.95		3.6035	2.6985				1.9921	3.39441			IL-12/23	11.1335	9.893		17.04	12.129				10.2218	14.164
	10.249	8.283	9.662	8.24	7.475									3.12	2.932	3.327	3.139	3.327									12.618	9.643	11.634	14.103	10.142
	7.774		9.005	6.4415	10.553									1.703		1.8125	1.9805	4.7865									8.639		10.641	14.347	17.53
Mean	9.00933	7.879	9.3335	8.76767	8.756								Mean	2.26783	1.941	2.56975	2.90767	3.604								Mean	10.7968	9.768	11.1375	15.1633	13.267
Sd	1.23751	0.571342	0.464569	2.63	1.60256								Sd	0.750928	1.40149	1.07091	0.835864	1.07121								Sd	2.01075	0.176777	0.702157	1.62981	3.82321

## Sheet: Fig1.c)
IL-2													IFNγ													Perforin
Time point	Animal ID	Dose	IL-2 titer										Time point	Animal ID	Dose	IFNg titer										Time point	Animal ID	Dose	Perforine titer
0	O6232	2 log10	29.072			Groupe 1							0	O6232	2 log10	5.24			Groupe 1							0	O6232	2 log10	2226.28			Groupe 1
0	O2291	2 log10	38.1005			O6232	O6232	O2291	O2291	O2797	O2797		0	O2291	2 log10	7.263			O6232	O6232	O2291	O2291	O2797	O2797		0	O2291	2 log10	3999.7			O6232	O6232	O2291	O2291	O2797	O2797
0	O2797	2 log10	24.269		T0	27.692	30.452	37.776	38.425	24.628	23.91		0	O2797	2 log10	4.1065		T0	4.788	5.692	6.592	7.934	4.334	3.879		0	O2797	2 log10	3732.18		T0	2533.39	1919.17	4087.42	3911.99	3864.64	3599.73
2	O6232	2 log10	21.351		T2	20.734	21.968	29.996	29.996				2	O6232	2 log10	3.65		T2	3.421	3.879	5.241	5.692				2	O6232	2 log10	2387.72		T2	2481.22	2294.22	3334.98	3656.53
2	O2291	2 log10	29.996		T4			33.38	40.145	36.47	34.048		2	O2291	2 log10	5.4665		T4			7.04	7.488	5.692	6.143		2	O2291	2 log10	3495.75		T4			3294.88	3916.29	4416.9	4006.32
2	O2797	2 log10			T6	46.453	42.693	39.072	51.16	42.904	46.866		2	O2797	2 log10			T6	18.482	18.916	9.27	10.156	51.74	50.477		2	O2797	2 log10			T6	2674.45	2504.97	8340.77	7868.39	17109.3	9999.99
4	O6232	2 log10			T8	50.755	50.958	32.71	36.689	54.178	59.322		4	O6232	2 log10			T8	115.021	124.251	76.821	64.527	143.06	145.509		4	O6232	2 log10			T8	11878	10327.8	13297.9	12886.2	12692.7	14721.6
4	O2291	2 log10	36.7625										4	O2291	2 log10	7.264										4	O2291	2 log10	3605.58
4	O2797	2 log10	35.259										4	O2797	2 log10	5.9175										4	O2797	2 log10	4211.61
6	O6232	2 log10	44.573										6	O6232	2 log10	18.699										6	O6232	2 log10	2589.71
6	O2291	2 log10	45.116										6	O2291	2 log10	9.713										6	O2291	2 log10	8104.58
6	O2797	2 log10	44.885										6	O2797	2 log10	51.1085										6	O2797	2 log10	13554.7
8	O6232	2 log10	50.8565										8	O6232	2 log10	119.636										8	O6232	2 log10	11102.9
8	O2291	2 log10	34.6995										8	O2291	2 log10	70.674										8	O2291	2 log10	13092
8	O2797	2 log10	56.75										8	O2797	2 log10	144.284										8	O2797	2 log10	13707.1
							Linear regression curve :		y = 2.54 x + 27											Linear regression curve :		y = 11.6 x - 13.4											Linear regression curve :		y = 1170 x + 1743
Timepoint	0	2	4	6	8			Timepoint	0	8			Timepoint	0	2	4	6	8			Timepoint	0	8			Timepoint	0	2	4	6	8			Timepoint	0	8
IL-2 titer	29.072	21.351		44.573	50.8565				27.2569	47.6053			IFNγ titer	5.24	3.65		18.699	119.636				-13.3732	79.4972			Perforine titer	2226.28	2387.72		2589.71	11102.9				1742.73	11098.9
	38.1005	29.996	36.7625	45.116	34.6995									7.263	5.4665	7.264	9.713	70.674									3999.7	3495.75	3605.58	8104.58	13092
	24.269		35.259	44.885	56.75									4.1065		5.9175	51.1085	144.284									3732.18		4211.61	13554.7	13707.1
Mean	30.4805	25.6735	36.0108	44.858	47.4353								Mean	5.5365	4.55825	6.59075	26.5068	111.531								Mean	3319.39	2941.74	3908.6	8082.98	12634
Sd	7.0225	6.11294	1.06314	0.272505	11.4164								Sd	1.599	1.28446	0.952119	21.7743	37.4685								Sd	956.062	783.497	428.527	5482.51	1361.18

## Sheet: Fig1.e)
before ratio	Mock	rNiV	rNiV W(CTD)ko
#1	2143.4	996.7	1053.2
#2	1732.7	674.7	762
#3	1815	824.2	986.4
#4	1743.3	1019.3	878.3

## Sheet: Fig1.f)
before ratio	Mock	Mock	rNiV	rNiV W(CTD)ko
#1	2143.4	17394.3	6972.4	14603.9
#2	1732.7	19930.7	8543.9	10496.1
#3	1815	14012.6	8547.6	16410.5
#4	1743.3	17942.7	8910.7	12117.3

## Sheet: Fig2.a)
Stim	No	No	TNFα	TNFα	IL-1β	IL-1β	IL-1β	IL-1β
	EV	W	EV	W	EV	W	W (NTD)	W (CTD)
#1	5.2	4.2	116.5	73.7	157.9	101.4	106	38.6
#2	8.9	4.3	116.1	74.1	176.2	94.3	142.8	21.1
#3	7.9	3.7	123.2	67	189.7	80.9	124.3	21.4
#4	7.5				194	76.6

## Sheet: Fig2.c)
means from representative data	mc	mc + Il1b	W	W + Il1b
1	1.0263	45.4545	3.8991	14.8505
2	14.6012	41.9197	12.3491	25.5885
3	11.8333	51.7222	23.1429	22.8319

## Sheet: Fig2.d)
	EV				W
IL-1b	157.9	176.2	189.7	194	101.4	94.3	80.9
TNFa	116.5	116.1	123.2		73.7	74.1	67
TRAF6	362.6	363.5	353.8		84.1	83.2	92.9
IKKb	163.6	159.4	154.3		49.7	54	59.1
p65	476	497.2	418.2		433.1	411.9	491

## Sheet: Fig2.e)
before ratio	W	WmSTAT	WmNES	WmNESmNLS	WmNLS
#1	0.27	0.33	0.2	1.18	0.52
#2	0.53	0.19	0.28	0.96	0.61
#3	0.42	0.44	0.35	0.72	0.93
#4	0.38	0.33	0.33	0.8	0.83

## Sheet: Fig4.a)
means from representative data	EV	EV + IL-1b	W + IL-1b	W-NTDm + IL-1b	mW-CTD + IL-1b	W-S199A + IL-1b	W-S449A + IL-1b	W-S199A/S449A + IL-1b
1	1	5.94	2.46	4.86	4.86	1.76	4.89	7.23
2	1	6.68	1.51	4.83	4.83	1.5	4.95	6.19
3	1	5.31	2.37	4.04	4.04	1.61	5.4	4.88

[truncated: 17 more sheets: Fig4.b), Fig4.d), Fig5.b), Fig6.b), Fig6.d), Fig6.e), Fig6.f), S.Fig1.b), S.Fig2.a), S.Fig2.b), S.Fig2.c), S.Fig3.b), S.Fig4., S.Fig5.a), S.Fig6.b), S.Fig7.b), Mass spectro]
